# Supplementary material for: A Sensor to Analyze Fish Freshness: A Virtual Sensor Array Based on an Electrochemical Chemotransistor
Source: Sensors (Basel). 2026 Jul 7;26(13):4306. doi: 10.3390/s26134306 (PMC13363832; doi:10.3390/s26134306)
Supplement: Supplementary file 1 [file sensors-26-04306-s001.zip]

Archive with 1 entries (1 files):
- sensors-4339655-supplementary.pdf
